# Supplementary material for: Embryonic methionine triggers post-natal developmental programming in Japanese quail
Source: J Comp Physiol B. 2024 Mar 23;194(2):179–89. doi: 10.1007/s00360-024-01542-8 (PMC11070397; doi:10.1007/s00360-024-01542-8)
Supplement: Supplementary file 1 — Supplementary file1 (XLSX 11 KB) [file 360_2024_1542_MOESM1_ESM.xlsx]

## Sheet: Sheet1
birdID	gene	day	treat	rel_expr
1	IGF1	1	Control	2.22154
2	IGF1	1	Control	4.10343
3	IGF1	1	Control	1.88189
4	IGF1	1	Control	0
5	IGF1	1	Control	0.994666
6	IGF1	1	Control	0.0346574
7	IGF1	1	Control	0.374299
9	IGF1	1	Methionine	3.37563
10	IGF1	1	Methionine	3.40682
11	IGF1	1	Methionine	3.2162
12	IGF1	1	Methionine	2.8523
13	IGF1	1	Methionine	3.01519
14	IGF1	1	Methionine	3.00826
15	IGF1	1	Methionine	2.69981
16	IGF1	1	Methionine	2.76912
17	IGF1	21	Control	2.21114
18	IGF1	21	Control	1.56305
19	IGF1	21	Control	0.963475
20	IGF1	21	Control	0.741667
21	IGF1	21	Control	0.824845
22	IGF1	21	Control	0.395094
23	IGF1	21	Control	0.790188
24	IGF1	21	Control	0.741667
26	IGF1	21	Methionine	2.02746
27	IGF1	21	Methionine	0
28	IGF1	21	Methionine	1.10557
29	IGF1	21	Methionine	1.81951
30	IGF1	21	Methionine	0.589175
31	IGF1	21	Methionine	1.10557
1	mTOR	1	Control	2.21114
2	mTOR	1	Control	1.54572
3	mTOR	1	Control	0.568381
4	mTOR	1	Control	0.814448
5	mTOR	1	Control	1.83337
6	mTOR	1	Control	0.0693147
7	mTOR	1	Control	0
9	mTOR	1	Methionine	3.25086
10	mTOR	1	Methionine	2.86963
11	mTOR	1	Methionine	4.6025
12	mTOR	1	Methionine	3.46574
13	mTOR	1	Methionine	3.53505
14	mTOR	1	Methionine	3.92668
15	mTOR	1	Methionine	4.16581
16	mTOR	1	Methionine	3.79152
17	mTOR	21	Control	1.3759
18	mTOR	21	Control	1.02586
19	mTOR	21	Control	0.720873
20	mTOR	21	Control	0.849105
21	mTOR	21	Control	0.568381
22	mTOR	21	Control	0.880297
23	mTOR	21	Control	0.953077
24	mTOR	21	Control	0.00346574
26	mTOR	21	Methionine	0
27	mTOR	21	Methionine	0.384697
28	mTOR	21	Methionine	1.21301
29	mTOR	21	Methionine	1.51453
30	mTOR	21	Methionine	1.00506
31	mTOR	21	Methionine	1.17488
1	S6K	1	Control	2.33591
2	S6K	1	Control	1.96507
3	S6K	1	Control	0.675819
4	S6K	1	Control	0.176753
5	S6K	1	Control	1.16795
6	S6K	1	Control	0.911489
7	S6K	1	Control	0
9	S6K	1	Methionine	0.551052
10	S6K	1	Methionine	1.55958
11	S6K	1	Methionine	1.51799
12	S6K	1	Methionine	2.09677
13	S6K	1	Methionine	2.44334
14	S6K	1	Methionine	2.63049
15	S6K	1	Methionine	1.25113
16	S6K	1	Methionine	2.52306
17	S6K	21	Control	0
18	S6K	21	Control	1.90962
19	S6K	21	Control	0.724339
20	S6K	21	Control	1.4764
21	S6K	21	Control	1.6081
22	S6K	21	Control	2.12103
23	S6K	21	Control	1.32045
24	S6K	21	Control	1.70861
26	S6K	21	Methionine	2.43295
27	S6K	21	Methionine	2.74486
28	S6K	21	Methionine	2.89736
29	S6K	21	Methionine	3.29245
30	S6K	21	Methionine	2.86963
31	S6K	21	Methionine	3.66675
