# Supplementary material for: Embryonic methionine triggers post-natal developmental programming in Japanese quail
Source: J Comp Physiol B. 2024 Mar 23;194(2):179–89. doi: 10.1007/s00360-024-01542-8 (PMC11070397; doi:10.1007/s00360-024-01542-8)
Supplement: Supplementary file 2 — Supplementary file2 (XLSX 10 KB) [file 360_2024_1542_MOESM2_ESM.xlsx]

## Sheet: Sheet1
birdID	treatment	day	bodymass	headlength	tarsuslength	winglength	treat2
1	Control	1	9.6	22	16.7	14.6	Ctrl
2	Control	1	10.1	20.5	15.6	13.2	Ctrl
3	Control	1	9	20.9	16.5	12.7	Ctrl
4	Control	1	9.3	20.7	16	14	Ctrl
5	Control	1	8.7	21.5	16.6	12.3	Ctrl
6	Control	1	8.2	20.9	15.4	12.9	Ctrl
7	Control	1	9.6	20.5	16.3	14.3	Ctrl
8	Control	1	10	22	15	13.3	Ctrl
17	Control	1	9.1	21.7	15.4	14	Ctrl
18	Control	1	9.4	20.7	16	13.7	Ctrl
19	Control	1	8.5	21.3	15.7	13.7	Ctrl
20	Control	1	8.6	20.9	15.8	13.9	Ctrl
21	Control	1	8.7	21.4	15.7	13.4	Ctrl
22	Control	1	8	20.7	16	13.8	Ctrl
23	Control	1	6.8	20.7	15.6	13.1	Ctrl
24	Control	1	9.3	20.5	14.7	13.8	Ctrl
33	Control	1	8.3	21.6	15.5	13.9	Ctrl
34	Control	1	9.9	21.9	15.6	14	Ctrl
35	Control	1	10.3	20.5	15.2	14.2	Ctrl
36	Control	1	7.6	19.4	14.2	12.7	Ctrl
37	Control	1	9.7	20.9	14.9	13.9	Ctrl
38	Control	1	9.6	20.7	16.7	13.9	Ctrl
39	Control	1	9	21.7	15.7	14.1	Ctrl
40	Control	1	8.7	21.6	16	14	Ctrl
49	Control	1	8.7	21.9	15.6	14.1	Ctrl
50	Control	1	9.6	21.2	16.2	14	Ctrl
51	Control	1	9.5	21.9	15.9	14.7	Ctrl
52	Control	1	10.9	21.4	15.9	14.1	Ctrl
53	Control	1	9.2	21.5	14.2	13.5	Ctrl
54	Control	1	8.1	21.7	15.7	14.7	Ctrl
55	Control	1	10.3	21.4	15.6	13.9	Ctrl
56	Control	1	9.6	22.4	16.6	13.7	Ctrl
64	Control	1	9.3	21.1	14.9	13.8	Ctrl
66	Control	1	9.7	20.7	15.2	12.6	Ctrl
67	Control	1	8.4	19.9	15.8	13.1	Ctrl
17	Control	3	14.5	23.2	18.2	17.2	Ctrl
18	Control	3	11.6	21.7	16.7	15.8	Ctrl
19	Control	3	10.9	22.7	16.9	15.4	Ctrl
20	Control	3	14	23.3	17.1	16.8	Ctrl
21	Control	3	10.6	22.2	16.7	14.9	Ctrl
22	Control	3	12.9	23.3	17.7	16.8	Ctrl
23	Control	3	10.8	22.4	17.1	16.9	Ctrl
24	Control	3	10.8	22.8	16.8	15.6	Ctrl
17	Control	5	25	24.4	23.2	28.5	Ctrl
18	Control	5	18.8	25.2	20.9	23.6	Ctrl
19	Control	5	15.2	24.2	19.4	20.2	Ctrl
20	Control	5	23.6	24.6	20.7	25.7	Ctrl
21	Control	5	18.2	23.4	20.7	20.3	Ctrl
22	Control	5	19.1	25.1	23.2	26.7	Ctrl
23	Control	5	14.7	24	20.5	25.6	Ctrl
24	Control	5	21.8	24.7	21.5	26.7	Ctrl
17	Control	7	30.6	26.8	24.7	41	Ctrl
18	Control	7	24.3	26.4	23.9	35.4	Ctrl
19	Control	7	20	26.4	21.6	29.7	Ctrl
20	Control	7	32	27.2	23.9	36.1	Ctrl
21	Control	7	23.3	26.7	24.4	34.9	Ctrl
22	Control	7	24	26.2	23.8	29.2	Ctrl
23	Control	7	21.2	25.7	24.9	33.7	Ctrl
24	Control	7	29.6	26.8	24.9	40.1	Ctrl
17	Control	10	42.6	30.9	28.5	55.6	Ctrl
18	Control	10	36	29.6	26.5	51.4	Ctrl
19	Control	10	33.8	28.2	25.3	38	Ctrl
20	Control	10	44.3	27.5	29.6	50.1	Ctrl
21	Control	10	37.8	28.8	26.3	48.1	Ctrl
22	Control	10	40.9	30.1	28.4	43.6	Ctrl
23	Control	10	35.7	28.9	27	42.9	Ctrl
24	Control	10	41.3	30.8	28.1	56	Ctrl
17	Control	14	65.2	33.2	32.9	70.2	Ctrl
18	Control	14	59.9	33.9	30.6	68.9	Ctrl
19	Control	14	56	33.5	32.1	56.2	Ctrl
20	Control	14	63.5	33.9	31.7	66.4	Ctrl
21	Control	14	55.6	33.4	29.8	68.1	Ctrl
22	Control	14	64.6	34.2	32.7	58.8	Ctrl
23	Control	14	58.9	33.7	30	63	Ctrl
24	Control	14	55.2	33.5	30.2	71.1	Ctrl
17	Control	21	114.4	41.1	39.2	91.4	Ctrl
18	Control	21	100.9	38.6	37	87.7	Ctrl
19	Control	21	103.7	38.2	37.1	75.8	Ctrl
20	Control	21	110.9	38.4	38.5	88.6	Ctrl
21	Control	21	98.7	38.6	37.4	89.9	Ctrl
22	Control	21	112.8	39.2	30.8	90.5	Ctrl
23	Control	21	93.7	39.3	35.3	80.2	Ctrl
24	Control	21	97.4	39.6	35.9	86.7	Ctrl
9	Methionine	1	9.8	13.6	18.4	16.7	Met
10	Methionine	1	8.1	18	16.5	15.7	Met
11	Methionine	1	9.4	21	17.7	14	Met
12	Methionine	1	9.2	21.4	16.6	15.7	Met
13	Methionine	1	9.8	20.9	17.9	12.4	Met
14	Methionine	1	8.3	20.4	15	13.7	Met
15	Methionine	1	8.4	21.2	15.7	14.3	Met
16	Methionine	1	9.6	21.7	15.6	13.7	Met
25	Methionine	1	10.4	21.2	14.2	15.2	Met
26	Methionine	1	10	21.1	15.6	15.5	Met
27	Methionine	1	9.6	21.7	15.6	14.6	Met
28	Methionine	1	9.5	21.5	16.6	16	Met
29	Methionine	1	8.5	21.9	13.7	11.2	Met
30	Methionine	1	8.3	21.5	14.3	14.1	Met
31	Methionine	1	10	20.9	15.2	14.5	Met
32	Methionine	1	11.6	21.8	16.1	15.3	Met
25	Methionine	3	12.4	23.2	17.1	15.4	Met
26	Methionine	3	11.4	22.2	17.5	16.1	Met
27	Methionine	3	12.9	23.4	17.9	15.2	Met
28	Methionine	3	12.8	23.9	16.8	16.8	Met
29	Methionine	3	11.6	23.5	16.8	15.5	Met
30	Methionine	3	11.2	21.4	17.6	14.5	Met
31	Methionine	3	11.3	22	16.7	15.4	Met
32	Methionine	3	9.8	21.9	16.8	14.6	Met
25	Methionine	5	25.2	24.2	20.2	29.1	Met
26	Methionine	5	17.5	23.1	20.6	23.4	Met
27	Methionine	5	21.6	24.4	21.2	25.9	Met
28	Methionine	5	24.7	25	22.8	24.7	Met
29	Methionine	5	22	24.6	21.2	26.2	Met
30	Methionine	5	24.3	25.6	21.2	26.7	Met
31	Methionine	5	17.8	24.3	20.6	22.3	Met
32	Methionine	5	19.6	24.4	20.9	24.1	Met
25	Methionine	7	34.8	28.2	24.7	35.4	Met
26	Methionine	7	21.4	25.1	22.9	29.1	Met
27	Methionine	7	33.6	26.5	24.6	34.2	Met
28	Methionine	7	34.9	27.3	24.8	28.9	Met
29	Methionine	7	33.3	26.9	25.3	37.2	Met
30	Methionine	7	39.2	28.1	25.39	39.4	Met
31	Methionine	7	25.8	26.7	24.2	24.3	Met
32	Methionine	7	29	26.7	23.6	33.7	Met
25	Methionine	10	47.6	31.4	28.2	47.5	Met
26	Methionine	10	36.7	27.8	26	33.5	Met
27	Methionine	10	43.1	29	28.4	47.8	Met
28	Methionine	10	50.2	31.2	28.2	47.7	Met
29	Methionine	10	50.1	30.8	29.5	54.1	Met
30	Methionine	10	54.6	31.6	32	53.1	Met
31	Methionine	10	39.2	29.8	27	28.6	Met
32	Methionine	10	42.1	31.2	28	43.2	Met
25	Methionine	14	76.6	35.7	31.9	68.4	Met
26	Methionine	14	58.6	31.7	30.8	58.8	Met
27	Methionine	14	65.7	33	32.2	64.2	Met
28	Methionine	14	80.9	35.6	33.4	64.9	Met
29	Methionine	14	73.9	36	32	73	Met
30	Methionine	14	80.9	35.6	34.7	70.4	Met
31	Methionine	14	56.2	33.6	29.8	47.7	Met
32	Methionine	14	63.9	32.3	30.9	62.1	Met
25	Methionine	21	109.1	43.3	37.7	85.6	Met
26	Methionine	21	97.7	37.8	36.6	79	Met
27	Methionine	21	97.4	37.8	36.8	83	Met
28	Methionine	21	130.7	43.7	37.8	87.2	Met
29	Methionine	21	118.5	38.9	38.7	93	Met
30	Methionine	21	125.3	44.4	39.6	90.2	Met
31	Methionine	21	98.8	38.4	36	76.9	Met
32	Methionine	21	104	37.7	37.5	78.6	Met
