# Supplementary material for: Embryonic methionine triggers post-natal developmental programming in Japanese quail
Source: J Comp Physiol B. 2024 Mar 23;194(2):179–89. doi: 10.1007/s00360-024-01542-8 (PMC11070397; doi:10.1007/s00360-024-01542-8)
Supplement: Supplementary file 3 — Supplementary file3 (XLSX 6 KB) [file 360_2024_1542_MOESM3_ESM.xlsx]

## Sheet: Sheet1
sampleID	IGF1	birdID	treat	day
1	10.2467	1	Control	1
2	18.1521	2	Control	1
3	11.8244	3	Control	1
4	12.1338	4	Control	1
5	13.1	5	Control	1
6	13.9795	6	Control	1
7	19.6483	7	Control	1
8	12.3178	8	Control	1
9	15.7661	9	Methionine	1
10	11.5496	10	Methionine	1
11	15.7093	11	Methionine	1
12	11.1972	12	Methionine	1
13	14.0891	13	Methionine	1
14	9.65073	14	Methionine	1
15	12.9876	15	Methionine	1
16	11.1335	16	Methionine	1
17	18.8002	17	Control	21
18	12.0558	18	Control	21
19	22.453	19	Control	21
20	16.9467	20	Control	21
21	13.9495	21	Control	21
22	14.45	22	Control	21
23	13.2941	23	Control	21
24	14.6701	24	Control	21
25	36.5336	25	Methionine	21
26	30.7048	26	Methionine	21
27	21.4787	27	Methionine	21
28	41.8684	28	Methionine	21
29	40.9152	29	Methionine	21
30	25.24	30	Methionine	21
31	20.083	31	Methionine	21
32	32.7534	32	Methionine	21
