# Supplementary material for: Embryonic methionine triggers post-natal developmental programming in Japanese quail
Source: J Comp Physiol B. 2024 Mar 23;194(2):179–89. doi: 10.1007/s00360-024-01542-8 (PMC11070397; doi:10.1007/s00360-024-01542-8)
Supplement: Supplementary file 5 — Supplementary file5 (TXT 4 KB) [file 360_2024_1542_MOESM5_ESM.txt]

This DATSETNAMEreadme.txt file was generated on March 08, 2023 

 Paper title "Embryonic methionine triggers post-natal developmental programming in Japanese quail"

             Journal of Comparative Physiology B

GENERAL INFRMATION

1. Author information 

 A. Sawadi Fransisco Ndunguru 
 
   Department of Animal Science, Institute of Animal Science, 
   Biotechnology and Nature Conservation,
   Faculty of Agricultural and Food Sciences and Environmental Management,
   University of Debrecen, 4032 Debrecen, Hungary

   Department of Evolutionary Zoology and Human Biology, 
   University of Debrecen, 4032 Debrecen, Hungary 

B. Gebrehaweria Kidane Reda 

   Department of Animal Science, Institute of Animal Science, 
   Biotechnology and Nature Conservation,
   Faculty of Agricultural and Food Sciences and Environmental Management,
   University of Debrecen, 4032 Debrecen, Hungary

   Department of Evolutionary Zoology and Human Biology, 
   University of Debrecen, 4032 Debrecen, Hungary 


C. Brigitta Csernus

   Department of Evolutionary Zoology and Human Biology, 
   University of Debrecen, 4032 Debrecen, Hungary 

D. Renáta Knop

   Department of Animal Science, Institute of Animal Science, 
   Biotechnology and Nature Conservation,
   Faculty of Agricultural and Food Sciences and Environmental Management,
   University of Debrecen, 4032 Debrecen, Hungary 

E. Gabriella Gulyás

   Department of Animal Science, Institute of Animal Science, 
   Biotechnology and Nature Conservation,
   Faculty of Agricultural and Food Sciences and Environmental Management,
   University of Debrecen, 4032 Debrecen, Hungary

F. Csaba Szabó

   Department of Animal Nutrition and Physiology, 
   Faculty of Agriculture and Food Sciences and Environmental Management, 
   University of Debrecen, 4032 Debrecen, Hungary 

G. Levente Czeglédi
  
   Department of Animal Science, Institute of Animal Science, 
   Biotechnology and Nature Conservation,
   Faculty of Agricultural and Food Sciences and Environmental Management,
   University of Debrecen, 4032 Debrecen, Hungary


H. Ádám Zoltán Lendvai3*
   Department of Evolutionary Zoology and Human Biology, 
   University of Debrecen, 4032 Debrecen, Hungary


2. Date of data collection: Oct - Nov 2022 


3. Information about funding sources that supported the collection of the data: The project has been supported by the Hungarian Scientific Research Fund (grant N. K139021) and S.F.N and G.K.R received Stipendium Hungaricum Scholarship for Ph.D. studies from Tempus Public Foundation.  


SHARING/ACCESS INFORMATION

1. Was data derived from another source? no


DATA & FILE OVERVIEW

1. File List: 
                File 1 Name: Dataset for growth japanese quail chicks under methionine treatment.csv
	        File 1 Description: Body  mass, Morphological traits (Head length, Wing length, and Tarsus length)

2. Are there multiple versions of the dataset? no


METHODOLOGICAL INFORMATION


1. Body mass data

An experimental investigation was conducted and data collected to ivestigate the effects of methionine treatment on body mass increase measuered in grams.

2. Biometry or Morphological traits (Head length, Wing length, and Tarsus length) were measured in nearest mm to collect the data to effectgate the effects of treatment on morphological development


DATA-SPECIFIC INFORMATION FOR: Data from plots- ’Dataset for growth japanese quail chicks under methionine treatment’.csv

1. Number of variables: 8

2. Number of cases/rows: 147


3. Variable List: 
              birdId
              bodymass
	      day
	      treatment
	      headlength
	      tarsuslength
	      winglength
              treat


4. Missing data codes: 
	None
              
5. Abbreviations used: 
	NA;  not applicable.  bodymass; Body mass of a bird measured in grams. day; 
	Age of the chick treat2; treatment; T
	ype of treatment applied to the egg.
        Ctrl; Implies control croup, Met; 
	Methionine injected group, 
	winglength; wing length measured mm. 
	headlength; head length measuered in mm and 
	headlengtht. tarsus length; 
	tarsus length measered in mm


6. other: None
                
	  
