# Supplementary material for: Embryonic methionine triggers post-natal developmental programming in Japanese quail
Source: J Comp Physiol B. 2024 Mar 23;194(2):179–89. doi: 10.1007/s00360-024-01542-8 (PMC11070397; doi:10.1007/s00360-024-01542-8)
Supplement: Supplementary file 6 — Supplementary file6 (TXT 4 KB) [file 360_2024_1542_MOESM6_ESM.txt]

This DATSETNAMEreadme.txt file was generated on March 08, 2023 

 Paper title "Embryonic methionine triggers post-natal developmental programming in Japanese quail"

               Journal of Comparative Physiology B

GENERAL INFRMATION

1. Author information 

 A. Sawadi Fransisco Ndunguru 
 
   Department of Animal Science, Institute of Animal Science, 
   Biotechnology and Nature Conservation,
   Faculty of Agricultural and Food Sciences and Environmental Management,
   University of Debrecen, 4032 Debrecen, Hungary

   Department of Evolutionary Zoology and Human Biology, 
   University of Debrecen, 4032 Debrecen, Hungary 

B. Gebrehaweria Kidane Reda 

   Department of Animal Science, Institute of Animal Science, 
   Biotechnology and Nature Conservation,
   Faculty of Agricultural and Food Sciences and Environmental Management,
   University of Debrecen, 4032 Debrecen, Hungary

   Department of Evolutionary Zoology and Human Biology, 
   University of Debrecen, 4032 Debrecen, Hungary 


C. Brigitta Csernus

   Department of Evolutionary Zoology and Human Biology, 
   University of Debrecen, 4032 Debrecen, Hungary 

D. Renáta Knop

   Department of Animal Science, Institute of Animal Science, 
   Biotechnology and Nature Conservation,
   Faculty of Agricultural and Food Sciences and Environmental Management,
   University of Debrecen, 4032 Debrecen, Hungary 

E. Gabriella Gulyás

   Department of Animal Science, Institute of Animal Science, 
   Biotechnology and Nature Conservation,
   Faculty of Agricultural and Food Sciences and Environmental Management,
   University of Debrecen, 4032 Debrecen, Hungary

F. Csaba Szabó

   Department of Animal Nutrition and Physiology, 
   Faculty of Agriculture and Food Sciences and Environmental Management, 
   University of Debrecen, 4032 Debrecen, Hungary 

G. Levente Czeglédi
  
   Department of Animal Science, Institute of Animal Science, 
   Biotechnology and Nature Conservation,
   Faculty of Agricultural and Food Sciences and Environmental Management,
   University of Debrecen, 4032 Debrecen, Hungary


H. Ádám Zoltán Lendvai3*
   Department of Evolutionary Zoology and Human Biology, 
   University of Debrecen, 4032 Debrecen, Hungary


2. Date of data collection: Oct - Nov 2022 


3. Information about funding sources that supported the collection of the data: The project has been supported by the Hungarian Scientific Research Fund (grant N. K139021) and S.F.N and G.K.R received Stipendium Hungaricum Scholarship for Ph.D. studies from Tempus Public Foundation.  


SHARING/ACCESS INFORMATION

1. Was data derived from another source? no


DATA & FILE OVERVIEW

1. File List: 
                File 1 Name: Dataset for plasma IGF_1 concentration of japanese quila chicks under methione treatment.csv
	        File 1 Description: Concentration of plasma Insuline-like growth factor 1 (IGF-1) hormone
2. Are there multiple versions of the dataset? no


METHODOLOGICAL INFORMATION


1. IGF-1 levels data

An experimental investigation was conducted and data collected to ivestigate the effects of methionine treatment on IGF-1 level in ng/ml.


DATA-SPECIFIC INFORMATION FOR: Data from plots- ’Dataset for growth japanese quail chicks under methionine treatment’.csv

1. Number of variables: 5

2. Number of cases/rows: 32


3. Variable List:
	      sampleID 
              birdId
              day
	      treat
	      IGF1


4. Missing data codes: 
	None
              
5. Abbreviations used: 
	NA;  not applicable.   
        day; age of the chick
	treat; treatment applied (control or methionine)
	birdID; individual bird identity
	sampleID; individusl sample identy
	IGF1; IGF-1 concentratioon
        
	

6. other: None
                
